# Supplementary material for: Effects of Essential Oil Inhalation on the Enhancement of Plasma and Liver Lipid Metabolism in Mice
Source: Int J Mol Sci. 2025 Jun 13;26(12):5674. doi: 10.3390/ijms26125674 (PMC12192594; doi:10.3390/ijms26125674)
Supplement: Supplementary file 1 [file ijms-26-05674-s001.zip]

Archive with 1 entries (1 files):
- ijms-3664767-supplementary.pdf
